# Supplementary material for: Dynamic Evolution of Aquaculture along the Bohai Sea Coastline and Implications for Eco-Coastal Vegetation Restoration Based on Remote Sensing
Source: Plants (Basel). 2024 Jan 6;13(2):160. doi: 10.3390/plants13020160 (PMC10818457; doi:10.3390/plants13020160)
Supplement: Supplementary file 1 [file plants-13-00160-s001.zip]

Archive with 1 entries (1 files):
- plants-2696748-supplementary.pdf
